# Supplementary material for: Diagnostics of preeclampsia based on Congo red binding to urinary components: Rationales and limitations
Source: PLoS One. 2024 Jan 19;19(1):e0297144. doi: 10.1371/journal.pone.0297144 (PMC10798433; doi:10.1371/journal.pone.0297144)
Supplement: S1 Appendix — All data used to generate the results for this study. (XLSX) [file pone.0297144.s001.xlsx]

## Sheet: fig2
The values of congophilia (CRA in paper test and CRR in membrane test) and proteinuria (Bradford assay)
AN, amyloid nephropathies; Control, patients without proteinuria; CRA, Congo red area; CRR, Congo red retention; NA, non-amyloid nephropathies; NP, normal pregnancy; PE, preeclampsia
AN						NA						Control						PE						NP
Sample/desease	CRA, pxl	CRR	Proteinuria, mg/ml			Sample/desease	CRA, pxl	CRR, %	Proteinuria, mg/ml			Sample/desease	CRA, pxl	CRR, %	Proteinuria, mg/ml*			Sample/desease	CRA, pxl	CRR, %	Proteinuria, mg/ml			Sample/desease	CRA, pxl	CRR, %	Proteinuria, mg/ml*
1/AA	29032	0.562477	5.3			28/ANCA	33794	0.385947	1.6			55/CVD	17384	0.0343242	0.1			91/PE	19658.5	0.438483	1.4			104/NP	11074.5	0.00701278	0.03
2/AA	28821.5	1.14634	16.7			29/ANCA	23572	0.52519	2.3			56/DM1	14203.5	0.014381	0.03			92/PE	20145.5	0.553477	1			105/NP	15242.5	0.0105932	0.1
3/AA	40998	0.856917	4.5			30/C3	27876	1.35888	28.2			57/SAID	9985	0.0247635	0.05			93/PE	15870	0.349288	0.8			106/NP	13806	0.034363	0.09
4/AA	33306.5	0.826422	4.9			31/DN	29036	0.714181	4			58/DM1	9619	0.0203846	0.04			94/PE	26452.5	1.1873	2.4			107/NP	11303	0.0174596	0.08
5/AA	33461	2.01512	19.2			32/FSGS	30775.8	0.879335	5.8			59/CVD	11929.5	0.0224696	0.09			95/PE	18349.5	0.635107	1.3			108/NP	11297.5	0.00895175	0.1
6/AL	32521.2	0.918431	14.55			33/FSGS	29787.5	0.880435	13.05			60/Aan	22437	0.0123959	0.05			96/PE	26705.5	0.786575	1.7			109/NP	10655	0.0262244	0.06
7/AL	33927.2	0.879712	2.35			34/FSGS	19570.5	0.173635	0.85			61/CVD	10669	0.0329163	0.07			97/PE	18522.5	0.322076	1.1			110/NP	13670.5	0.0370361	0.15
8/AL	39282.5	0.765138	3			35/FSGS	25274.5	1.07906	21.3			62/HIV	12461.5	0.0151953	0.17			98/PE	33440	1.78947	6.8			111/NP	11935.5	0.048671	0.15
9/AL	40475	1.23785	4.5			36/FSGS	27804.8	1.0031	6.25			63/DM2	12835	0.0192927	0.02			99/PE	32837.5	0.702964	4.2			112/NP	15028	0.0266209	0.19
10/AL	37675	0.716544	2.2			37/IgA	15409.5	0.232044	0.8			64/DM1	12274.5	0.0113839	0.03			100/PE	35156.5	2.07157	8.6			113/NP	11161	0.0233771	0.06
11/AL	40062	0.368564	12.5			38/IgA	27547	0.664513	3.1			65/DM1	12745	0.049775	0.04			101/PE	27965.5	1.919	6.6			114/NP	11324	0.00998873	0.05
12/AL	23119	0.951685	3.9			39/IgA	24399.5	0.635491	1.6			66/CVD	10335	0.0214088	0.02			102/PE	30433.5	0.580659	2.1			115/NP	11174.5	0.0250266	0.09
13/AL	38312	1.11364	5.75			40/LCDD	24725	0.92502	5			67/CVD	10245	0.0321539	0.02			103/PE	17364.5	0.129677	0.9			116/NP	13749.5	0.00879398	0.07
14/AL	31177	1.25372	18.95			41/MCN	26515	0.761759	2.05			68/CVD	10377	0.0402603	0.03			n	13	13	13			117/NP	11926.5	0.0172205	0.1
15/AL	30223.2	1.09437	20.05			42/MP	31610	0.719018	3.5			69/CVD	12993	0.0194133	0.02			mean	24838.6	0.881973	2.99231			118/NP	10498.5	0.00571751	0.1
16/AL	22304	0.336658	1.4			43/MN	28166.8	0.919871	8.2			70/DM1	9732	0.0310136	0.05									119/NP	10599	0.0228766	0.1
17/AL	24381	0.520167	3.9			44/MN	29044.5	0.850147	4.35			71/DM2	13470	0.0192609	0.02									120/NP	11385.5	0.0218567	0.06
18/AL	21013	0.354787	2.4			45/MN	24250.5	0.683683	1.6			72/DM2	14150.5	0.0140445	0.06									121/NP	12533.5	0.0292121	0.07
19/AL	30187	1.33508	17.4			46/MN	30162.5	0.828372	3.45			73/CVD	13225	0.0126609	0.02									122/NP	13263	0.00567872	0.09
20/AL	29577	1.02443	5.15			47/MGRS	31036.5	1.03727	7.1			74/DM1	10782.5	0.0134202	0.05									123/NP	10477.5	0.0118965	0.11
21/AL	28986	0.657157	4.7			48/MGRS	25321.5	0.555112	1.9			75/healthy	12531	0.0125208	0.1									124/NP	11094.5	0.0450819	0.14
22/AL	29959.5	1.80938	25.1			49/LN	27389.8	0.556374	4.2			76/SAID	12086.5	0.016562	0.03									125/NP	12503.5	0.0110337	0.09
23/AL	27737.5	0.812804	1.9			50/DN	41826	1.02859	6.3			77/DM1	10379.2	0.0197948	0.025									126/NP	11130	0.0136828	0.1
24/AL	31964.5	1.39918	9.9			51/DN	35353	0.514084	2			78/MM w/o KD	11484.5	0.0709094	0.19									127/NP	11198.5	0.00916775	0.02
25/AL	18706	0.366105	3.1			52/DN	31422.5	0.953383	4			79/CVD	11614.5	0.00893883	0.03									128/NP	10928	0.00776634	0.05
26/AL	19517.5	0.283127	0.6			53/IgA	19978	0.173699	0.6			80/CVD	8540.5	0.0172488	0.03									129/NP	13063	0.0173331	0.12
27/AL	23567	0.280024	0.8			54/MPGN	26895.5	0.604541	1.8			81/Aan	11931.5	0.0873883	0.17									130/NP	11569	0.0118753	0.02
n	27	27	27			n	27	27	27			82/Cushing Syndrome	11548.5	0.0473504	0.12									131/NP	10318.5	0.014558	0.02
mean	30381.2	0.88466	7.95185			mean	27723.9	0.727509	5.36667			83/DM2	14529.5	0.0168335	0.08									132/NP	12731.5	0.00893993	0.03
												84/CVD	11954.2	0.0122626	0.03									133/NP	15458	0.19447	0.29
Desease abbreviations						Desease abbreviations						85/DM1	12344	0.0104362	0.03									134/NP	16263	0.0341477	0.2
AA, serum amyloid A amyloidosis						ANCA, anti-neutrophil cytoplasmic antibodies associated glomerulonephritis						86/healthy	9290	0.0126292	0.02									n	31	31	31
AL, immunoglobulin light chain amyloidosis.						C3, C3-glomerulopathy						87/DM2	10654.5	0.00865566	0.07									mean	12205.2	0.0247301	0.0945161
						FSGS, focal segmental glomerulosclerosis						88/healthy	12161.5	0.012434	0.03									*Proteinuria was assessed by Bradford methods before CRD tests
						IgA, immunoglobulin A nephropathy						89/CVD	12207	0.0126685	0.05
						LCDD, light chain deposition disease						90/healthy	13134	0.0218049	0.03
						MCN, myeloma cylindrical nephropathy						n	36	36	36
						MP, podocytopathy associated with multiple myeloma						mean	12173.4	0.0235932	0.0559722
						MN, membranous nephropathy						*Proteinuria was assessed by Bradford methods before CRD tests
						MP, podocytopathy associated with multiple myeloma						Desease abbreviations
						MGRS, membranous nephropathy with monoclonal immunoglobulin						DM1, diabetes mellitus type 1
						DN, diabetic nephropathy						DM2, diabetes mellitus type 2
						LN, lupus nephritis						CVD, cardiovascular disease
						MPGN, idiopathic membranoproliferative glomerulonephritis						AAn, aplastic anemia
												SAID, systemic autoimmune disorder without kidney involvement
												HIV, human immunodeficiency virus
												MM w/o KD, multiple myeloma without kidney disease

## Sheet: fig4
CRR dependence on concentrations of bovine gamma globulin (BGG) and human serum albumin (HSA)
BGG, mg/ml	CRR		HSA, mg/ml	CRR
2	0.518388		8	1.91585
1	0.288653		4	1.11853
0.5	0.142407		2	0.760132
0.25	0.101267		1	0.472375
0.13	0.0323641		0.5	0.256482
0	0.0142364		0.25	0.137785
			0.13	0.0755848
			0.063	0.0185827
			0	0.0142364

## Sheet: fig5
Congophilia of urine samples from patients of different groups before and after ultracentrifugation (300 000 xg)
	CRR
Sample/desease	Before	After	Protein level before ultracentrifugation, mg/ml
94/PE	0.785391	0.799842	2.4
98/PE	1.18525	1.38895	6.8
100/PE	1.22789	1.21186	8.6
27/AL	0.417283	0.608418	0.8
1/AA	0.859377	1.07463	5.3
41/MCN	1.08849	1.09432	2.05
38/IgA	0.890428	0.897092	3.1
44/MN	0.969783	1.06628	4.35
29/ANCA	0.586707	0.669338	2.3
21/AL	0.912948	0.961337	4.7
4/AA	1.01725	1.01347	4.9
mean	0.90371	0.980504

## Sheet: fig7
Mean CRRs of original samples, concentrated samples, and HSA solutions at concentrations equal to concentrated samples
			CRR
Sample/desease	Protein level in original samples, mg/ml	Protein level in concentrated samples, mg/ml	Human serum albumin	Concentrated samples	Non-concentrated samples
131/NP	0.02	0.52	0.210376	0.0578597	0.0104814
132/NP	0.03	0.74	0.395136	0.0455329	0.0209407
130/NP	0.02	0.83	0.466456	0.223403	0.0168756
134/NP	0.2	1.07	0.474614	0.237646	0.104194
n	4	4	4	4	4
mean	0.0675	0.79	0.386645	0.14111	0.038123
